# Supplementary material for: The Antibacterial and Anti-Inflammatory Potential of Cinnamomum camphora chvar. Borneol Essential Oil In Vitro
Source: Plants (Basel). 2025 Jun 19;14(12):1880. doi: 10.3390/plants14121880 (PMC12196741; doi:10.3390/plants14121880)
Supplement: Supplementary file 1 [file plants-14-01880-s001.zip]

Archive with 11 entries (11 files):
- Fig.S1.pptx
- Fig.S2 (2).pptx
- Fig.S3 (2).pptx
- Fig.S4 (2).pptx
- Fig.S5.pptx
- Table S1.pdf
- Table S2.pdf
- Table S3.pdf
- Table S4.pdf
- Table S5.pdf
- Table S6.pdf
